# Supplementary material for: Genomic Characterizations of Porcine Epidemic Diarrhea Viruses (PEDV) in Diarrheic Piglets and Clinically Healthy Adult Pigs from 2019 to 2022 in China
Source: Animals (Basel). 2023 May 6;13(9):1562. doi: 10.3390/ani13091562 (PMC10177568; doi:10.3390/ani13091562)
Supplement: Supplementary file 1 [file animals-13-01562-s001.zip]

Archive with 1 entries (1 files):
- animals-2296279-supplementary.pdf
